# Supplementary material for: Microthermal-induced subcellular-targeted protein damage in cells on plasmonic nanosilver-modified surfaces evokes a two-phase HSP-p97/VCP response
Source: Nat Commun. 2021 Jan 29;12:713. doi: 10.1038/s41467-021-20989-9 (PMC7846584; doi:10.1038/s41467-021-20989-9)
Supplement: Supplementary file 6 — Source Data [file 41467_2021_20989_MOESM6_ESM.xlsx]

## Sheet: Figure 2a
			Increase of HSP70-GFP signal
					laser power 7%
						time (s)	cell 1	cell 2	cell 3	cell 4	cell 5	mean	SD
						0	1	1	1	1	1	1	0
						7.76	0.995485	0.992141	0.993311	1.00312	1.02905	1.00262	0.0153786
						17.995	1.16104	1.14475	1.42496	1.2445	1.36499	1.26805	0.123721
						25.756	1.41164	1.32574	1.93995	1.4317	1.81353	1.58451	0.273396
						33.516	1.39413	1.34347	2.00682	1.47155	1.94365	1.63192	0.317487
						41.276	1.34131	1.29188	2.04553	1.47475	1.84295	1.59928	0.329797
						49.037	1.24874	1.27006	2.01628	1.48262	1.76323	1.55619	0.330285
						56.797	1.18584	1.18821	1.99576	1.4441	1.72501	1.50778	0.351828
						64.557	1.16243	1.1127	1.98584	1.41172	1.62421	1.45938	0.358807
						72.317	1.10375	1.05465	1.92128	1.39878	1.536	1.40289	0.352569
						80.078	1.08207	1.03854	1.85193	1.36979	1.4225	1.35297	0.326468
						87.838	1.03308	1.01325	1.83927	1.33574	1.35312	1.31489	0.334393
						95.598	1.04191	1.01809	1.79986	1.30978	1.3396	1.30185	0.315276
					laser power 10%
						time (s)	cell 1	cell 2	cell 3	cell 4	cell 5	mean	SD
						0	1	1	1	1	1	1	0
						7.76	1.02467	1.01209	0.98751	0.979784	0.987473	0.998306	0.0191181
						17.995	1.32973	1.39401	1.35624	1.21826	1.4778	1.35521	0.0947867
						25.756	1.76593	2.05195	1.8968	1.58198	1.87469	1.83427	0.174105
						33.516	1.94675	2.29511	2.02474	1.69529	1.85724	1.96383	0.222049
						41.276	1.99323	2.35453	1.92702	1.75097	1.77608	1.96037	0.242575
						49.037	1.94504	2.35481	1.85771	1.72656	1.66783	1.91039	0.271164
						56.797	1.85916	2.25552	1.71097	1.65409	1.61308	1.81857	0.261454
						64.557	1.8277	2.06195	1.60242	1.57349	1.53894	1.7209	0.221698
						72.317	1.70895	1.93226	1.46906	1.44622	1.45941	1.60318	0.213761
						80.078	1.61298	1.76338	1.39475	1.28447	1.47828	1.50677	0.18702
						87.838	1.50656	1.67661	1.26987	1.14727	1.48663	1.41739	0.208965
						95.598	1.53222	1.59392	1.16598	1.08232	1.51858	1.3786	0.235875
					laser power 15%
						time (s)	cell 1	cell 2	cell 3	cell 4	cell 5	mean	SD
						0	1	1	1	1	1	1	0
						7.76	1.02495	1.01418	0.975622	1.01366	1.01692	1.00907	0.0192329
						17.995	1.60563	1.55093	1.41848	1.63465	1.66297	1.57453	0.0965802
						25.756	2.38094	2.50215	2.16568	2.95147	2.42381	2.48481	0.28915
						33.516	2.46771	3.1292	2.53162	3.70499	2.5598	2.87866	0.53305
						41.276	2.57409	3.36984	2.62877	3.94449	2.51145	3.00572	0.629795
						49.037	2.62723	3.5377	2.77581	4.00534	2.38299	3.06581	0.679722
						56.797	2.49856	3.5025	2.75276	3.99299	2.27835	3.00503	0.719682
						64.557	2.3279	3.36951	2.81802	3.85548	2.1846	2.9111	0.703309
						72.317	2.20755	3.28216	2.84625	3.60047	2.14093	2.81547	0.644115
						80.078	2.10708	3.25624	2.88133	3.39605	2.13243	2.75463	0.609413
						87.838	2.04984	3.21114	2.83669	3.26485	2.07933	2.68837	0.592931
						95.598	1.95113	3.29784	2.73575	3.31907	2.02167	2.66509	0.662719

## Sheet: Figure 4f
			Relative viability (%)
					U-2-OS												H1299
					37°C												37°C
		CB-5083 concentration (uM)			0	0.25	0.5	1	2.5	5				CB-5083 concentration (uM)			0	0.25	0.5	1	2.5	5
				exp1	100	98.7994	77.4026	22.5422	5.59613	5.13125						exp1	100	98.9469	78.0529	63.1422	53.6778	53.1912
				exp2	100	98.2696	62.043	17.5049	3.05889	2.41697						exp2	100	92.0339	80.8177	60.69	52.9705	50.8139
				exp3	100	92.3042	60.705	19.3919	4.7807	4.839						exp3	100	100.767	83.5764	69.9841	57.8844	55.9797
				mean	100	96.4577	66.7169	19.813	4.47857	4.12907						mean	100	97.2494	80.8157	64.6054	54.8442	53.3282
				SD	0	3.60678	9.27826	2.54491	1.29532	1.48991						SD	0	4.60758	2.76179	4.81671	2.65649	2.58565
					U-2-OS												H1299
					42°C												42°C
		CB-5083 concentration (uM)			0	0.25	0.5	1	2.5	5				CB-5083 concentration (uM)			0	0.25	0.5	1	2.5	5
				exp1	96.254	83.5849	44.9995	10.311	2.40797	2.42414						exp1	89.307	62.972	41.5461	27.9199	24.0134	24.8138
				exp2	75.7466	50.4158	22.3444	6.45827	3.24309	3.12029						exp2	73.7203	54.0913	36.2244	32.7277	28.0993	31.585
				exp3	92.9231	62.3374	27.8859	6.2158	3.83442	3.80752						exp3	80.4509	55.8841	45.1305	36.903	33.1767	36.206
				mean	88.3079	65.446	31.7433	7.66169	3.16183	3.11731						mean	81.1594	57.6491	40.967	32.5169	28.4298	30.8683
				SD	11.0052	16.8016	11.8098	2.29757	0.716693	0.691695						SD	7.81748	4.69609	4.48121	4.49525	4.59058	5.72981

## Sheet: Supplementary figure 1f
	Relative viability (%)			H1299
					exp1	exp2	exp3	mean	SD
				control	96.7056	99.8298	103.465	100	3.38274
				modified	95.7695	101.751	100.389	99.303	3.13492
				U-2-OS
					exp1	exp2	exp3	mean	SD
				control	102.032	96.3718	101.596	100	3.14966
				modified	98.738	88.7241	103.641	97.0343	7.6029
